# Supplementary material for: Sustaining and Expanding Internet-Delivered Cognitive Behavioral Therapy (ICBT) for Public Safety Personnel across Canada: A Survey of Stakeholder Perspectives
Source: Int J Environ Res Public Health. 2023 Apr 20;20(8):5592. doi: 10.3390/ijerph20085592 (PMC10139003; doi:10.3390/ijerph20085592)
Supplement: Supplementary file 1 [file ijerph-20-05592-s001.zip]

Archive with 1 entries (1 files):
- ijerph-2212318-supplementary.pdf
